# Supplementary material for: Cocoa Powder Modulates HIF-1α Stability and Inhibits Ocular Angiogenic and Degenerative Pathology
Source: Nutrients. 2026 Apr 3;18(7):1150. doi: 10.3390/nu18071150 (PMC13075018; doi:10.3390/nu18071150)
Supplement: Supplementary file 1 [file nutrients-18-01150-s001.zip]

Archive with 1 entries (1 files):
- nutrients-4217758-supplementary.pdf
